# Supplementary material for: Myeloid PGGT1B Deficiency Promotes Psoriasiform Dermatitis by Promoting the Secretion of Inflammatory Factors
Source: Int J Mol Sci. 2025 May 20;26(10):4901. doi: 10.3390/ijms26104901 (PMC12112755; doi:10.3390/ijms26104901)
Supplement: Supplementary file 1 [file ijms-26-04901-s001.zip]

Archive with 1 entries (1 files):
- ijms-3611085-supplementary.pdf
